# Supplementary material for: Synthesis and Biological Evaluation of Chalconesulfonamides: En Route to Proapoptotic Agents with Antiestrogenic Potency
Source: Pharmaceuticals (Basel). 2023 Dec 25;17(1):32. doi: 10.3390/ph17010032 (PMC10818622; doi:10.3390/ph17010032)
Supplement: Supplementary file 1 [file pharmaceuticals-17-00032-s001.zip]

Archive with 1 entries (1 files):
- pharmaceuticals-2721085-supplementary.pdf
